# Supplementary material for: Exome Sequencing Identified Molecular Determinants of Retinal Dystrophies in Nine Consanguineous Pakistani Families
Source: Genes (Basel). 2022 Sep 10;13(9):1630. doi: 10.3390/genes13091630 (PMC9498396; doi:10.3390/genes13091630)
Supplement: Supplementary file 1 [file genes-13-01630-s001.zip]

Archive with 1 entries (1 files):
- genes-1779512-supplementary.pdf
